# Supplementary material for: High-throughput screening method for discovering CatSper inhibitors using membrane depolarization caused by external calcium chelation and fluorescent cell barcoding
Source: Front Cell Dev Biol. 2023 Jan 19;11:1010306. doi: 10.3389/fcell.2023.1010306 (PMC9892719; doi:10.3389/fcell.2023.1010306)
Supplement: Supplementary file 6 [file Table1.XLSX]

## Sheet: Hoja1
MCE FDA-Approved Drug Library Mini (HY-L022M)
Plate location	Cat. No.	Compound Name	CAS Nº	Target
M1I	HY-13757	Tamoxifen (Citrate)	54965-24-1	Apoptosis; Autophagy; Estrogen Receptor/ERR; HSP
M1IV	HY-N0543	Allantoin	97-59-6	Endogenous Metabolite; Imidazoline Receptor
M1V	HY-B0099	Edaravone	89-25-8	Apoptosis; MMP
M1VI	HY-B0181	Altretamine	645-05-6	DNA Alkylator/Crosslinker
M1VII	HY-B0640	Epinastine	80012-43-7	Histamine Receptor
M1VIII	HY-B1710	Norethindrone acetate	51-98-9	Progesterone Receptor
M1IX	HY-A0079	Tetracaine	94-24-6	Sodium Channel
M1X	HY-14268	Febuxostat	144060-53-7	Xanthine Oxidase
M1XI	HY-13017	Ivacaftor	873054-44-5	Autophagy; CFTR
M1XII	HY-A0003	Lenalidomide	191732-72-6	Apoptosis; Ligand for E3 Ligase
M2I	HY-14539	Clozapine	5786-21-0	Dopamine Receptor; mAChR
M2IV	HY-16771	Valbenazine	1025504-45-3	Monoamine Transporter
M2V	HY-10465	Daclatasvir (dihydrochloride)	1009119-65-6	HCV
M2VI	HY-30151	Methoxsalen	298-81-7	Cytochrome P450
M2VII	HY-B1344	Oxantel (pamoate)	68813-55-8	Parasite
M2VIII	HY-A0060	Malotilate	59937-28-9	Lipoxygenase
M2IX	HY-B1897A	Menadione bisulfite (sodium)	130-37-0	Others
M2X	HY-40354A	Tofacitinib (citrate)	540737-29-9	Apoptosis; JAK
M2XI	HY-A0013A	Bosentan (hydrate)	157212-55-0	Endothelin Receptor
M2XII	HY-B0184	Felbamate	25451-15-4	iGluR
M3I	HY-A0182	Felypressin	56-59-7	Others
M3IV	HY-B0406A	Bethanechol (chloride)	590-63-6	mAChR
M3V	HY-B1284	Chlorocresol	59-50-7	Others
M3VI	HY-B1089	Ethynodiol (diacetate)	297-76-7	Progesterone Receptor
M3VII	HY-N0157	Orotic acid	65-86-1	Apoptosis; Endogenous Metabolite; Nucleoside Antimetabolite/Analog
M3VIII	HY-B0304A	Dapoxetine (hydrochloride)	129938-20-1	Serotonin Transporter
M3IX	HY-B0168A	Milnacipran (hydrochloride)	101152-94-7	Serotonin Transporter
M3X	HY-17376	Ezetimibe	163222-33-1	Autophagy; Keap1-Nrf2
M3XI	HY-B0218	Orlistat	96829-58-2	Apoptosis; Fatty Acid Synthase (FAS)
M3XII	HY-N0178	Diosmin	520-27-4	Aryl Hydrocarbon Receptor
M4I	HY-B1243	Propoxycaine (hydrochloride)	550-83-4	Sodium Channel
M4IV	HY-A0092	Trimethadione	127-48-0	Calcium Channel
M4V	HY-14566	Donepezil	120014-06-4	AChE
M4VI	HY-B0593	Ceftazidime	72558-82-8	Bacterial
M4VII	HY-B0908	Meticrane	1084-65-7	Chloride Channel; Sodium Channel
M4VIII	HY-B0023	Azelnidipine	123524-52-7	Calcium Channel
M4IX	HY-13055	Telotristat etiprate	1137608-69-5	Tryptophan Hydroxylase
M4X	HY-B0882	Edrophonium (chloride)	116-38-1	AChE
M4XI	HY-17379	Atorvastatin (hemicalcium salt)	134523-03-8	Autophagy; Ferroptosis; HMG-CoA Reductase (HMGCR)
M4XII	HY-B0258	Gemfibrozil	25812-30-0	Cytochrome P450; PPAR
M5I	HY-17009	Iguratimod	123663-49-0	COX
M5IV	HY-B1201	Tiratricol	51-24-1	Thyroid Hormone Receptor
M5V	HY-10440	Vismodegib	879085-55-9	Autophagy; Hedgehog
M5VI	HY-B0480	Brompheniramine (maleate)	980-71-2	Histamine Receptor
M5VII	HY-B0565	Ronidazole	7681-76-7	Parasite
M5VIII	HY-14283	Luliconazole	187164-19-8	Fungal
M5IX	HY-101277	Vadadustat	1000025-07-9	HIF/HIF Prolyl-Hydroxylase
M5X	HY-A0061	Trifluridine	70-00-8	HSV; Nucleoside Antimetabolite/Analog; Thymidylate Synthase
M5XI	HY-B1469	Isosorbide	652-67-5	Autophagy
M5XII	HY-12542A	Dantrolene (sodium hemiheptahydrate)	24868-20-0	Autophagy; Calcium Channel
M6I	HY-B0104	Glimepiride	93479-97-1	Others
M6IV	HY-13055A	Telotristat ethyl	1033805-22-9	Tryptophan Hydroxylase
M6V	HY-B0119	Risedronate (sodium)	115436-72-1	Others
M6VI	HY-B0012	Pamidronic acid	40391-99-9	Wnt; β-catenin
M6VII	patent pending
M6VIII	HY-B0125	Ofloxacin	82419-36-1	Bacterial
M6IX	HY-B0803	Lumefantrine	82186-77-4	Autophagy; Parasite
M6X	HY-13011	Alectinib	1256580-46-7	ALK
M6XI	HY-13662B	(R)-Lansoprazole	138530-94-6	Proton Pump
M6XII	HY-17030	Acamprosate (calcium)	77337-73-6	GABA Receptor
M7I	HY-77036	Furagin	1672-88-4	Bacterial
M7IV	HY-B0513	Methylthiouracil	56-04-2	ERK; Interleukin Related; NF-κB; TNF Receptor
M7V	HY-14806A	Teneligliptin (hydrobromide)	906093-29-6	Dipeptidyl Peptidase
M7VI	HY-B0538A	Pemirolast (potassium)	100299-08-9	Histamine Receptor
M7VII	HY-B0395C	Sitafloxacin (hydrate)	163253-35-8	Bacterial
M7VIII	HY-B0011	Docetaxel	114977-28-5	Apoptosis; Microtubule/Tubulin
M7IX	HY-B0644	Sucralfate	54182-58-0	Bacterial
M7X	HY-B1510	Acrivastine	87848-99-5	Histamine Receptor
M7XI	HY-17361	Etofenamate	30544-47-9	Others
M7XII	HY-A0019	Paliperidone	144598-75-4	Dopamine Receptor
M8I	HY-A0124A	Sapropterin (dihydrochloride)	69056-38-8	Others
M8IV	HY-B0400	D-Sorbitol	50-70-4	Endogenous Metabolite
M8V	HY-B2206	Gefarnate	51-77-4	Others
M8VI	HY-17427	Emtricitabine	143491-57-0	HIV; Reverse Transcriptase
M8VII	HY-B0402A	Amantadine (hydrochloride)	665-66-7	Influenza Virus
M8VIII	HY-A0070	Liothyronine (sodium)	55-06-1	Thyroid Hormone Receptor
M8IX	HY-17374	Benfotiamine	22457-89-2	Reactive Oxygen Species
M8X	HY-10999	Trametinib	871700-17-3	Apoptosis; Autophagy; MEK
M8XI	HY-10581	Gatifloxacin	112811-59-3	Bacterial
M8XII	HY-50895A	Gefitinib (hydrochloride)	184475-55-6	EGFR
